# Supplementary material for: An Evaluation of Aluminum Tolerant Pseudomonas aeruginosa A7 for In Vivo Suppression of Fusarium Wilt of Chickpea Caused by Fusarium oxysporum f. sp. ciceris and Growth Promotion of Chickpea
Source: Microorganisms. 2022 Mar 5;10(3):568. doi: 10.3390/microorganisms10030568 (PMC8950562; doi:10.3390/microorganisms10030568)
Supplement: Supplementary file 1 [file microorganisms-10-00568-s001.zip]

Archive with 4 entries (4 files):
- Supplementary figure S1.pdf
- Supplementary figure S2A.pdf
- Supplementary figure S2B.pdf
- Supplementary figure S2C.pdf
